# Supplementary material for: Golgi Phosphoprotein 3 Regulates the Physical Association of Glycolipid Glycosyltransferases
Source: Int J Mol Sci. 2022 Sep 8;23(18):10354. doi: 10.3390/ijms231810354 (PMC9499508; doi:10.3390/ijms231810354)
Supplement: Supplementary file 1 [file ijms-23-10354-s001.zip]

Archive with 1 entries (1 files):
- ijms-1862244-supplementary.pdf
